# Supplementary material for: Context dependency of trait repeatability and its relevance for management and conservation of fish populations
Source: Conserv Physiol. 2016 Mar 23;4(1):cow007. doi: 10.1093/conphys/cow007 (PMC4922260; doi:10.1093/conphys/cow007)
Supplement: Supplementary Data [file cow007supp.zip]

Archive with 2 entries (2 files):
- cow007supp.txt
- manifest.xml
