# Supplementary material for: Context dependency of trait repeatability and its relevance for management and conservation of fish populations
Source: Conserv Physiol. 2016 Mar 23;4(1):cow007. doi: 10.1093/conphys/cow007 (PMC4922260; doi:10.1093/conphys/cow007)
Supplement: Supplementary Data [file cow007supp.zip › manifest.xml]

<?xml version="1.0" encoding="ISO-8859-1"?>
<!DOCTYPE datasupp PUBLIC "-//HIGHWIRE//DTD HighWire Data Supplement Manifest//EN" "http://schema.highwire.org/private/dtd/hwx/datasupplement_manifest.dtd">
<datasupp sitecode="conphys">
<resource type="resourceid">cow007</resource>
<linktext>Supplementary Data</linktext>
<title>Supplementary Data</title>
<description>Supplementary Data</description>
<file>
<filename>cow007supp.txt</filename>
<linktext>Supplementary Data</linktext>
<title>Supplementary Data</title>
<description>Supplementary Data</description>
</file>
</datasupp>
